# Supplementary material for: Constructing treatment selection rules based on an estimated treatment effect function: different approaches to take stochastic uncertainty into account have a substantial effect on performance
Source: BMC Med Res Methodol. 2019 Aug 1;19:168. doi: 10.1186/s12874-019-0805-x (PMC6676573; doi:10.1186/s12874-019-0805-x)
Supplement: Supplementary file 4 — Stata source code written for the simulation and data sets produced by simulation. (ZIP 42 kb) [file 12874_2019_805_MOESM4_ESM.zip]

Archive with 15 entries (15 files):
- Additional File 4/analyseDataR2.do
- Additional File 4/calcQualitiesR2.do
- Additional File 4/candidateSetsR2.do
- Additional File 4/dataScenario1gammaR2.dta
- Additional File 4/dataScenario1R2.dta
- Additional File 4/dataScenario2gammaR2.dta
- Additional File 4/dataScenario2R2.dta
- Additional File 4/dataScenario3gammaR2.dta
- Additional File 4/dataScenario3R2.dta
- Additional File 4/dataScenario4gammaR2.dta
- Additional File 4/dataScenario4R2.dta
- Additional File 4/genDataR2.do
- Additional File 4/qualitiesR2.do
- Additional File 4/READMER2.txt
- Additional File 4/simulationR2.do
