# Supplementary material for: Constructing treatment selection rules based on an estimated treatment effect function: different approaches to take stochastic uncertainty into account have a substantial effect on performance
Source: BMC Med Res Methodol. 2019 Aug 1;19:168. doi: 10.1186/s12874-019-0805-x (PMC6676573; doi:10.1186/s12874-019-0805-x)
Supplement: Supplementary file 4 — Stata source code written for the simulation and data sets produced by simulation. (ZIP 42 kb) [file 12874_2019_805_MOESM4_ESM.zip › Additional File 4/analyseDataR2.do]

// Linear regression of the generated data
// In case of a significant interaction:
// return parameters needed for POI and SIM
// and return CIR

capture program drop analyseData
program analyseData, rclass
  version 13
  syntax, scenario(integer) gammalevel(real)

  if `scenario' < 3{
      // Linear treatment effect model
      qui regress Y X T TX
      qui test TX
      local p = r(p)
      if `p' <= `gammalevel'{
          // Interaction is significant at a level of 1-gammalevel
          // POI:
          // l_p (x) = \hat beta_0 + \hat beta_1 x - t^gamma/2_(n-2(p+1)) \hat sigma sqrt((1 x) Delta (1,x))
          //         = \hat beta_0 + \hat beta_1 x - cPoint \hat sigma sqrt((1 x) Delta (1,x))
          mat HATB = _b[T], _b[TX]       // hat beta_0, hat beta_1
          local df = e(df_r)             // n-2(p+1)
          local cPoint = invttail(`df',`gammalevel'/2)
          // SIM:
          // l_s (x) = \hat beta_0 + \hat beta_1 x - cSim \hat sigma sqrt((1 x) Delta (1,x))
          // variance-covariance matrix of hat beta  = hatsigma^2*DELTA
          // => DELTA = variance-covariance matrix of hat beta / hatsigma^2
          local hatsigma =  e(rmse)      // root mean squared error
          mat VAR = e(V)                 // variance-covariance matrix of the estimators
          mat VAR = VAR[2..3,2..3]       // variance-covariance matrix of hat beta
          mat DELTA = VAR / (`hatsigma'^2)
          mata: cSimForLinTE(`df',st_matrix("DELTA"),(`gammalevel'))
          local cSim = r(c)
          // CIR:
          local nlcomLevel = round(100 - `gammalevel'*100)
          qui nlcom -_b[T]/_b[TX], level(`nlcomLevel')      
          mat HATR = r(b)                // estimate of the root
          mat VARR = r(V)                // variance-covariance matrix of the root
          local quantiler invnormal(1-`gammalevel'/2) 
          mat CIR = HATR[1,1]-`quantiler'*sqrt(VARR[1,1]),HATR[1,1] + `quantiler'*sqrt(VARR[1,1])
      }
  }

  // ----------------------- Quadratic Treatment Effect Model ---------------------
  else if `scenario' > 2 {
      // Quadratic treatment effect model
      gen X2 = X^2
      gen TX2 = T*X2 
      qui regress Y X X2 T TX TX2
      // Test Interaction
      qui test TX TX2
      local p = r(p)
      if `p' <= 0.05{
          // Interaction is significant
          // POI:
          mat HATB = _b[T], _b[TX], _b[TX2]   // hat beta_0, hat beta_1, hat beta_2
          mat VAR = e(V)                      // variance-covariance matrix of the estimators
          mat VAR = VAR[3..5,3..5]            // variance-covariance matrix of hat beta
          local df = e(df_r)
          local cPoint = invttail(`df',`gammalevel'/2)
          // CIR:
          local discriminate = (_b[TX])^2 - 4*_b[T]*_b[TX2]
          if `discriminate' > 0 {
              local nlcomLevel = round(100 - `gammalevel'*100)
              qui nlcom (-_b[TX] - sqrt((_b[TX])^2 - 4*_b[T]*_b[TX2])) / (2*_b[TX2]), level(`nlcomLevel')
              mat HATR1 = r(b)               // estimate of root_1
              mat VARR1 = r(V)               // variance-covariance matrix of root_1
              qui nlcom (-_b[TX] + sqrt((_b[TX])^2 - 4*_b[T]*_b[TX2])) / (2*_b[TX2]), level(`nlcomLevel')
              mat HATR2 = r(b)              // estimate of root_2
              mat VARR2 = r(V)               // variance-covariance matrix of root_2
          }
          else{
              mat HATR1 = 0
              mat VARR1 = 0
              mat HATR2 = 0
              mat VARR2 = 0						
          }
          if HATR1[1,1] < HATR2[1,1] {
              // The value of root_1 is lower than root_2
              mat HATR = HATR1,HATR2
              mat VARR = VARR1,VARR2
          }
          else {
              // The value of root_2 is lower than root_1 => switch sequence of the roots
              mat HATR = HATR2,HATR1
              mat VARR = VARR2,VARR1
          }
          local quantiler invnormal(1-`gammalevel'/2)
          local lowerBound1 = HATR[1,1] - `quantiler'*sqrt(VARR[1,1])
          local upperBound1 = HATR[1,1] + `quantiler'*sqrt(VARR[1,1])
          local lowerBound2 = HATR[1,2] - `quantiler'*sqrt(VARR[1,2])
          local upperBound2 = HATR[1,2] + `quantiler'*sqrt(VARR[1,2])
          
          mat CIR1 = `lowerBound1',`upperBound1'
          mat CIR2 = `lowerBound2',`upperBound2'
          mat CIR = CIR1 \ CIR2
          // SIM:
          // Find cSim by simulating hat f 10000 times in a grid with 100 points
          local command 
          local J = 100
          forvalues i=1(1)`J'{
              local x = (2*(`i'-1)+1)/(2*`J')    // x = 1/200,3/200,...,199/200
              local x2 = `x'^2
              local command `command' (_b[T]+_b[TX]*`x'+_b[TX2]*`x2')   
          }
          quietly nlcom  `command', post     
          mat HATF=e(b)
          mat VARF=e(V)           
          local numValues = rowsof(VARF)
          // Simulate f(x) 10000 times as random variable ~ N(HATF(x),VARF(x)), x \in Grid of 100 points
          clear
          set obs 10000
          drawnorm z1-z`numValues', cov(VARF) means(HATF)
          mata: cSimForQuadrTE(st_data(.,.),st_matrix("HATF"),st_matrix("VARF"),`gammalevel')
          local cSim = r(c)
      }
  }
  // RETURN p
  return local p = `p'
  if `p' <= 0.05{
      // Interaction is significant => RETURN cSim, cPoint and discriminate for CIR
      return scalar cSim = `cSim'
      return scalar cPoint = invttail(`df',`gammalevel'/2)
      if `scenario' > 2 return scalar discriminate = `discriminate'
  }
end


// ---------------------- MATA PROGRAMS ---------------------------------------------
    
// Calculate cSim in case of a linear treatment effect model
// 1-gamma = 1-phi/pi(1+c^2/(n-2))^(-(n-2)/2) - 2/pi int_0^((pi-phi)/2) (1+c^2/((n-2)sin^2(theta+phi/2)))^(-(n-2)/2) d theta
// <=> 0 = gamma - phi/pi(1+c^2/(n-2))^(-(n-2)/2) - 2/pi int_0^((pi-phi)/2) (1+c^2/((n-2)sin^2(theta+phi/2)))^(-(n-2)/2) d theta
//       =: g(c) =: gofc

capture mata mata drop cSimForLinTE()
mata
function cSimForLinTE(df,DELTA,gammalevel){
    phi = acos(((1,0)*DELTA*(1\1))/sqrt(((1,0)*DELTA*(1\0))*((1,1)*DELTA*(1\1))))
    // Bisection method for finding the root of g(c) in the interval [a,b]=[0,4]
    a = 0				
    b = 4		
    gofa = gofx(a,df,phi,gammalevel)
    gofb = gofx(b,df,phi,gammalevel)
    if (gofa*gofb > 0){
        // precondition of bisection method not met
        return("Error: Function has same sign at both endpoints, choose higher starting value for b")
    }
    while (b-a>= 0.001){
        // Approximate cSim
        c = 0.5*(a + b)
        gofc = gofx(c,df,phi,gammalevel)
        if (abs(gofc) <= 0.001)	break		        // solved equation close enough
        if (gofx(b,df,phi,gammalevel)*gofc <0)   a = c
        else		                         b = c
    }
    // RETURN
    st_numscalar("r(c)",c)	
}
end

// Approximate g(x) using the trapezoidal rule
// int_0^((pi-phi)/2) (1+c^2/((n-2)sin^2(theta+phi/2)))^(-(n-2)/2) d theta := h(c)
// h(x) approx. equals h/2 sum_(j=0)^(j=J)(f(x_j)+f(x_(j+1)))
// where h=(b-a)/J, J \in N, x_j=a+jh
capture mata mata drop gofx()
mata
function gofx(x,df,phi,gammalevel){
    J = 4000
    a = 0		
    b = (pi()-phi)/2	
    h = (b-a)/J
    hofx = 0				
    for (j=0; j<=J-1; j++){
        hofx = hofx+(1+x^2/(df*sin(a+j*h+phi/2)*sin(a+j*h + phi/2)))^(-df/2)/*
        */ + (1+ x^2/(df*sin(a+(j+1)*h + phi/2)*sin(a+(j+1)*h + phi/2)))^(-df/2)
    }
    gofx = gammalevel - phi/pi()*(1+(x^2)/df)^(-df/2) - h/pi()*hofx
    return(gofx)
}
end

// Calculate cSim in case of a quadratic treatment effect model
capture mata mata drop cSimForQuadrTE()
mata
function cSimForQuadrTE(Z,HATF,VARF,gammalevel){
    NUMXVAL = J(1,length(HATF),0)    // number of x values
    VARFDIAG = diagonal(VARF)'

    // Finding c to the nearest 0.1
    errorlevel = 1
    c = 0
    while (errorlevel >= gammalevel) {
        c = c + 0.1
        for(i=1;i<= length(HATF);i++){
            NUMXVAL[i] = c*sqrt(VARFDIAG[i])
        }
        out = 0
        for (r=1;r<=rows(Z);r++){
            out = out + (sum(abs(Z[r,]:-HATF) :> NUMXVAL)>0)
        }
        errorlevel = out/rows(Z)
    }

    // Finding c to the nearest 0.01
    errorlevel = 1
    c = c - 0.1
    while (errorlevel >= gammalevel) {
        c = c + 0.01
        for(i=1;i<= length(HATF);i++){
            NUMXVAL[i] = c*sqrt(VARFDIAG[i])
        }
        out = 0
        for (r=1;r<=rows(Z);r++){
            out = out + (sum(abs(Z[r,]:-HATF) :> NUMXVAL)>0)
        }
        errorlevel = out/rows(Z)
    }

    // Finding c to the nearest 0.001
    errorlevel = 1
    c = c - 0.01
    while (errorlevel >= gammalevel) {
        c = c + 0.001
        for(i=1;i<= length(HATF);i++){
            NUMXVAL[i] = c*sqrt(VARFDIAG[i])
        }
        out = 0
        for (r=1;r<=rows(Z);r++){
            out = out + (sum(abs(Z[r,]:-HATF) :> NUMXVAL)>0)
        }
        errorlevel = out/rows(Z)
    }
st_numscalar("r(c)",c)	
}
end
