# Supplementary material for: Constructing treatment selection rules based on an estimated treatment effect function: different approaches to take stochastic uncertainty into account have a substantial effect on performance
Source: BMC Med Res Methodol. 2019 Aug 1;19:168. doi: 10.1186/s12874-019-0805-x (PMC6676573; doi:10.1186/s12874-019-0805-x)
Supplement: Supplementary file 4 — Stata source code written for the simulation and data sets produced by simulation. (ZIP 42 kb) [file 12874_2019_805_MOESM4_ESM.zip › Additional File 4/calcQualitiesR2.do]

// Calculate the qualities Power, Overall Gain, Sensitivity, Specificity
capture program drop calcQualities
program calcQualities, rclass
  version 13
  syntax, scenario(integer) beta(real) rootTrueTe(real) numCandSets(integer) ///
  [l(real 0) m(real 0) n(real 0)]
  matrix CTRUE = `rootTrueTe',1               // interval representing {x|hat theta(x) >= 0}
  matrix CTRUEC = 0,`rootTrueTe'              // complement of CTRUE
  matrix CALL = 0,1                           // interval [0,1]

  local standArgs `scenario',`beta',`l',`m',`n'  // arguments used identical in every calculation
  local prob = 1  // Calculate a probability
  local exp = 2   // Calculate an expected value
  forvalues i=1(1)`numCandSets'{
      // Calculate Qualities for each candidate set
      mata: quality(`prob',st_matrix("C`i'"),st_matrix("CALL"),`standArgs')
      local power = `r(result)' > 0
      return scalar PowerC`i' = `power'
      mata: quality(`exp',st_matrix("C`i'"),st_matrix("CALL"),`standArgs')
      local result = `r(result)'
      return scalar OverallGainC`i' = `result'
      mata: quality(`prob',st_matrix("CTRUE"),st_matrix("CALL"),`standArgs')
      local sensDen = `r(result)'      
      mata:quality(`prob',st_matrix("C`i'"),st_matrix("CTRUE"),`standArgs')
      local sensNum = `r(result)'
      if `sensDen' > 0 local sens = `sensNum'/`sensDen'
      else local sens = 1
      return scalar SensitivityC`i' = `sens'
      mata: quality(`prob',st_matrix("CTRUEC"),st_matrix("CALL"),`standArgs')
      local specDen = `r(result)'
      mata:quality(`prob',st_matrix("C`i'C"),st_matrix("CTRUEC"),`standArgs')
      local specNum = `r(result)'
      if `specDen' > 0  local spec = `specNum'/`specDen'
      else  local spec = 1
      return scalar SpecificityC`i' = `spec'
  }
end

// Calculate one quality by calculating each interval seperately
capture mata mata drop quality()
mata
function quality(probOrExp,matC,vsMatC,scenario,beta,l,m,n){
    numCols = cols(matC)
    result = 0
    for(i=1;i<=numCols;i=i+2){
        // Go through candidate set step by step; CALL, CTRUE and CTRUEC always only consist of one interval
        matCInterval = matC[1,i],matC[1,i+1]
        a = matCInterval[1,1]
        b = matCInterval[1,2]
        A = vsMatC[1,1]
        B = vsMatC[1,2]
        if (b <= A | B <= a | b <= a | B <= A){
            // The intersection of the two intervals is empty
            result=result+0
        }
        else{
            // The intersection of the two intervals is non-empty
            if(A <= a & b <= B){
                intersec = a,b
            }
            else if (a <= A & B <= b){
                intersec = A,B
            }
            else if (A <= a & a <= B & B <= b){
                intersec = a,B
            }
            else if(a <= A & A <= b & b <= B){
                intersec = A,b
            }
            aa = intersec[1,1]
            bb = intersec[1,2]
      
            // Calculate probability or expected value for only one interval
            resultOfInterval = qualityOfInterval(probOrExp,aa,bb,scenario,beta,l,m,n)
            // Add results of each interval together
            result=result+resultOfInterval
        }
    }
    st_numscalar("r(result)",result)
}
end


// Calculate probability or expected value for only one interval
capture mata mata drop qualityOfInterval()
mata
function qualityOfInterval(probOrExp,a,b,scenario,beta,l,m,n){
    if (probOrExp == 1){
        // Calculate a probability
        if (scenario != 2)	{
            // With X uniformly distributed
            return (b-a)
        }
        else {
            // With X triangulary distributed
            if (1/3 < a)       return (3*(b-a) - 3/2*(b^2 - a^2))
            else if (b < 1/3)  return (3*(b^2 - a^2))
            else               return (3*((1/9 - a^2) + (b-1/3) - 1/2*(b^2 - 1/9)))
        }
    }
    else{
        // Calculated an expected value
        if (scenario == 1){
            // X~U(0,1), theta(x)=beta(x-0.5)
            return (beta/2*(b^2-a^2-b+a))
        }
        else if (scenario == 2){
            // X~T(0,1,1/3), theta(x)=beta(x-0.5)
            if (1/3 < a)       return (beta*(-3/2*(b-a)+9/4*(b^2-a^2)-(b^3-a^3)))
            else if (b < 1/3)  return (beta*(2*(b^3-a^3)-3/2*(b^2-a^2)))
            else               return (beta*(7/36-2*a^3+3/2*a^2-3/2*b+9/4*b^2-b^3))
        }
        else{
            // Scenario 3 or 4,X~U(0,1), theta(x)=beta(l+m(x+n)^2)
            return (beta*((l+m*n^2)*(b-a)+m*n*(b^2-a^2)+m/3*(b^3-a^3)))
        }
    }
}
end
