# Supplementary material for: Constructing treatment selection rules based on an estimated treatment effect function: different approaches to take stochastic uncertainty into account have a substantial effect on performance
Source: BMC Med Res Methodol. 2019 Aug 1;19:168. doi: 10.1186/s12874-019-0805-x (PMC6676573; doi:10.1186/s12874-019-0805-x)
Supplement: Supplementary file 4 — Stata source code written for the simulation and data sets produced by simulation. (ZIP 42 kb) [file 12874_2019_805_MOESM4_ESM.zip › Additional File 4/candidateSetsR2.do]

// Create candidate sets: C1 = C_EST, C2 = C_POI, C3 = C_SIM, C4 = C_CIR
// and their complements: C1C, C2C, C3C, C4C as rowvectors:
//   C = a,b represents the interval [a,b]
//   C = a,b,c,d, .... ,k,l represents the union of the intervals [a,b],[c,d],...,[k,l]

capture program drop candidateSets
program candidateSets, rclass
  version 13
  syntax, p(real) numCandSets(integer) ///
  [scenario(integer 1) csim(real 0.5) cpoint(real 0.5) gammalevel(real 0.05)]

  if `p' > 0.05{
      // Interaction not significant => Create empty candidate sets
      forvalues i=1(1)`numCandSets'{
          mat C`i' = 0,0 
          mat C`i'C = 0,1 
      }
  }
  else{
      // Interaction significant => Create candidate sets from results of analysis
      if `scenario' < 3{
          // Linear treatment effect model
          // Calculate C1 and C1C
          mata: C1Lin(st_matrix("HATB"))  
          mat C1 = r(C)
          mat C1C = r(CC)
          forvalues i=2(1)3{
              // Calculate C2,C2C,C3 and C3C
              local C C`i'
              if `i' == 2 local c = `cpoint'
              if `i' == 3 local c = `csim'
              mata: C2orC3Lin(`c',st_matrix("HATB"),st_matrix("VAR"))  
              mat C`i' = r(C)
              mat C`i'C = r(CC)
          }
          // Calculate C4 and C4C
          mata: C4Lin(st_matrix("HATB"),st_matrix("CIR"))
          mat C4 = r(C)
          mat C4C = r(CC)
      }
      else{
          // Quadratic treatment effect model
          // Calculate C1 and C1C
          mata: C1Quad(st_matrix("HATB"),st_matrix("HATR"))
          mat C1 = r(C)
          mat C1C = r(CC)
          forvalues i=2(1)3{
              // Calculate C2,C2C,C3 and C3C
              local C C`i'
              if `i' == 2 local c = `cpoint'
              if `i' == 3 local c = `csim'
              mata: C2orC3Quad(st_local("c"),st_matrix("HATB"),st_matrix("VAR"))
              matrix C`i' = r(C)
              matrix C`i'C = r(CC)
          }
          // Calculate C4 and C4C
          mata: C4Quad(st_matrix("HATB"),st_matrix("CIR"),st_matrix("HATR"))
          mat C4 = r(C)
          mat C4C = r(CC)
      }
  }
end


// Create C1 and C1C for a linear treatment effect model
capture mata mata drop C1Lin()
mata
function C1Lin(HATB){
    b0 = HATB[1] 
    b1 = HATB[2]
    if (b1 != 0){
        // slope is not zero
        r = -b0/b1  // r = root of hat theta(x)
        if (0 <= r & r <= 1){
            // root lies in [0,1]
            if (b1>0){
                // positive slope
                C = r,1
                CC = 0,r
            }
            else{
                // negative slope
                C = 0,r
                CC = r,1
            }
        }
        else if (r < 0){
            // root is lower than 0
            if (b1>0){
                // positive slope
                C = 0,1
                CC = 1,0
            }
            else{
                // negative slope
                C = 1,0
                CC = 0,1
            }
        }
        else if (r > 1){
            // root is greater than 1
            if (b1 > 0){
                // positive slope
                C = 1,0
                CC = 0,1
            }
            else{
                // negative slope
                C = 0,1
                CC = 1,0
            }
        }
    }
    else {
        // slope is zero
        if (b0 >=0){
            // positive y-intercept
            C = 0,1
            CC = 1,0
        }
        else {
            // negative y-intercept
            C = 1,0
            CC = 0,1
        }
    }
    st_matrix("r(C)",C)
    st_matrix("r(CC)",CC)
}
end


// Create C2,C2C,C3 and C3C for a linear treatment effect model
capture mata mata drop C2orC3Lin()
mata
function C2orC3Lin(c,HATB,VAR){
    lowerBoundStart = CBlow(0,c,HATB,VAR)
    lowerBoundEnd = CBlow(1,c,HATB,VAR)
    if (lowerBoundStart<0 & lowerBoundEnd <0){
        // Lower bound of x = 0 is negative, lower bound of x = 1 is negative
        if (mm_root(zFirst=., &CBlow(),0,1,0,1000,c,HATB,VAR)!=0){
            // mm_root = 1 => no Root exists
            C = 1,0
            CC = 0,1
        }
        else{
            // mm_root = 0 => at least one root exists => two roots exist
            for(j=1;j<=3;j++){
                numSteps = 10^j
                for (i=0;i<=numSteps;i++){
                    // Calculate lower bound 
                    x = i/numSteps  // x  = 0/10,1/10,...,10/10 (0/100,...,1/100) (0/1000,...,1000/1000)
                    lowerBound = CBlow(x,c,HATB,VAR)
                    if (lowerBound > 0) break         // Stop if lower bound is positive for x
                }
                if (lowerBound > 0) break
            }
            if (lowerBound > 0){
                // Find intercept between 0 and x and store it in zFirst
                mm_root(zFirst=., &CBlow(), 0, x, 0, 1000, c,HATB,VAR)
                // Find intercept between  and 1 and store it in zSecond
                mm_root(zSecond=., &CBlow(), x, 1, 0, 1000, c,HATB,VAR)
                C = zFirst,zSecond
                CC = 0,zFirst,zSecond,1
            }
            else{
                // No intercept was found in steps of 1000th
                C = 1,0
                CC = 0,1
            }
        }
    }
    else if (lowerBoundStart>=0 & lowerBoundEnd >=0){
        // Lower bound is positive for x=0 and x=1
        // => No Root exists between 0 and 1, since the lower bound is concave
        C = 0,1
        CC = 1,0
    }	
    else if (lowerBoundStart<0 & lowerBoundEnd>=0){
        // Lower bound is negative for x=0, lower bound is positive for x=1 is positive
        // => One root exists
        mm_root(zFirst=., &CBlow(), 0, 1, 0, 1000, c,HATB,VAR)
        C = zFirst,1
        CC = 0, zFirst
    }
    else if (lowerBoundStart>=0 & lowerBoundEnd<0){
        // Lower bound is positive for x=0, lower bound is negative for x=1
        // => One root exists
        mm_root(zSecond=., &CBlow(), 0, 1, 0, 1000, c,HATB,VAR)
        C = 0,zSecond
        CC = zSecond,1
    }
    st_matrix("r(C)",C)
    st_matrix("r(CC)",CC)
}
end


// Calculates l_s(x) if c = cSim
// Calculates l_p(x) if c = cPoint
// HATB = hat b_0, hat b_1, VAR = variance-covariance matrix of the estimates
capture mata mata drop CBlow()
mata
function CBlow(x,c,HATB,VAR){
    l = (1,x)*HATB' - c*sqrt((1,x)*VAR*(1\x))
    return(l)
}
end


// Create C4 for a linear treatment effect model
capture mata mata drop C4Lin()
mata
function C4Lin(HATB,CIR){
    b1 = HATB[2]            // slope of hat theta(x)
    lowerBound = CIR[1,1]   // lowerBound = lower bound of CI of the root
    upperBound = CIR[1,2]   // upperBound = upper bound of CI of the root
    if (b1 > 0){
        // Positive Slope
        if (upperBound <= 0) {
            // Upper bound is negative or zero
            C = 0,1
            CC = 1,0
        }
        else if (0 < upperBound & upperBound < 1){
            // Upper bound lies in (0,1)
            C = upperBound,1
            CC = 0,upperBound
        }
        else if (1 <= upperBound){
            // Upper bound is greater or equal to  1
            C = 1,0
            CC = 0,1
        }
    }	
    else{
        // Negative slope or slope equal to 0
        if (lowerBound <= 0) {
            // LowerBound is negative
            C = 1,0
            CC = 0,1
        }
        else if (0 < lowerBound & lowerBound  < 1){
            // Lower bound lies in (0,1)
            C = 0,lowerBound
            CC = lowerBound,1
        }
        else if (1 <= lowerBound){
            // Lower bound is greater or equal to 1
            C = 0,1
            CC = 1,0
        }
    }
    st_matrix("r(C)",C)
    st_matrix("r(CC)",CC)
}
end


// Create C1 for a quadratic treatment effect model
capture mata mata drop C1Quad()
mata
function C1Quad(HATB,HATR){
    // To check if the treatment effect is conve or concave
    b2 = HATB[3]               // b2 > 0 => hat theta(x) convex, otherwise concave
    r1 = HATR[1]              // first root of hat theta(x)
    r2 = HATR[2]              // second root of hat theta(x)
    if (r1 != r2){
        // Two roots exist
        if (r1 <= 0 & r2 <= 0){
            // both roots are negative or equal to 0
            convex = 0,1
            concave = 1,0
        }
        else if (r1 <= 0 & r2>=1){
            // first root is negativ or equal to 0, second root is positive or equal to 1
            convex = 1,0
            concave = 0,1
        }
        else if (1 <= r1 & 1 <= r2){
            // both roots are greater or equal to 1
            convex = 0,1
            concave = 1,0
        }
        else if (0 <= r1 & r2 <= 1){
            // both roots lie in (0,1)
            convex = 0,r1,r2,1
            concave = r1,r2
        }
        else if (r1<=0 & 0 <=r2 & r2<=1 ){
            // first root is negative or equal to 0, second root lies in (0,1)
            convex = r2,1
            concave = 0,r2
        }
        else if (0 <= r1 & r1<=1 & 1 <= r2 ){
            // first root lies in (0,1), second root is greater or equal to 1
            convex = 0,r1
            concave = r1,1
        }
        if (b2 > 0){
            // hat theta(x) is convex
            C = convex
            CC = concave
        }
        else {
            // hat theta(x) is concave 
            C = concave
            CC = convex
        }
    }
    else{
        // No or one root exist
        if (b2 > 0){
            // hat theta(x) is convex => hat theta(x) positive for all x
            C = 0,1
            CC = 1,0
        }
        else {
            // hat theta(x) is concave => hat theta(x) negative for all x
            C = 1,0
            CC = 0,1
        }
    }
    st_matrix("r(C)",C)
    st_matrix("r(CC)",CC)
}
end


// Create C2 or C3 for a quadratic treatment effect model
capture mata mata drop C2orC3Quad()
mata
function C2orC3Quad(c,HATB,VAR){
    c = strtoreal(c)
    counter = 0 
    te = -1
    n = 1000
    for(i=0; i<=n+1;i++) {
        x = i/n
        colX = 1 \ x \ x^2
        teOfX = HATB * colX - c*sqrt(colX'*VAR*colX)
         if (teOfX > 0 & te < 0){
             // positive lower bound
             counter++
             if (counter == 1){
                 C = x
                 CC = 0,x
             }
             else {
                 C = C,x
                 CC = CC,x
             }
         }
         else if (teOfX < 0 & te >= 0){
             // negative lower bound
             counter++
             C = C,x
             CC = CC,x
         }
         te = teOfX
    }
    if (counter == 0) {
        // always positive lower bound
        C = 1,0
        CC = 0,1
    }
    else if (mod(counter ,2) == 0)	CC = CC,1
    else C = C,1
    st_matrix("r(C)",C)
    st_matrix("r(CC)",CC)
}
end


// Create C4 for a quadratic treatment effect model
capture mata mata drop C4Quad()
mata
function C4Quad(HATB,CIR,HATR){
    b2 = HATB[3]
    lowerBound1 = CIR[1,1]
    upperBound1 = CIR[1,2]
    lowerBound2 = CIR[2,1]
    upperBound2 = CIR[2,2]
    r1 = HATR[1,1]
    r2 = HATR[1,2]
    if (CIR[1,1] != 0 & CIR[1,2] != 0 & CIR[2,1] != 0 & CIR[2,2] != 0){
        // Two roots exist
        if (b2  > 0){
            // The  estimated treatment effect is convex
            if (r1 >= -0.25 & r2 <=1.25){
                // Both roots lie in (-.25,1.25)"
                if (lowerBound1 <= 0 & 0 < upperBound2 & upperBound2 <1){
                    // Only the upper bound of the CI lies in (0,1)
                    C = upperBound2,1
                    CC = 0, upperBound2
                }
                else if (0 < lowerBound1 & upperBound2 < 1){
                    // The lower and the upper bounds of the CI lie in (0,1)
                    C = 0,lowerBound1,upperBound2,1
                    CC = lowerBound1,upperBound2
                }
                else if (0 < lowerBound1 & lowerBound1 <= 1 & 1 <= upperBound2){
                    // Only the lower bound of the CI lies in (0,1)
                    C = 0,lowerBound1
                    CC = lowerBound1, 1
                }
                else  if (lowerBound1 <= 0 & 1 <= upperBound2){
                    // The lower bound of the CI is smaller than 0
                    // and the upper bound of the CI is greater than 1
                    C = 1,0
                    CC = 0,1
                }
                else {
                    // One option forgotten
                    _error(errnum)
                }
            }
            else if (r1 >=-0.25 & r1 <=1.25){
                // Only the first root lies in (-0.25,1.25)
                if (lowerBound1 >= 1){
                    // The lower bound of the CI of the first root is greater than 1
                    C = 0,1
                    CC = 1,0
                }
                else if (lowerBound1 > 0){
                    // The lower bound of the CI of the first root is in (0,1)
                    C = 0,lowerBound1
                    CC = lowerBound1,1
                }
                else{
                    // The lower bound of the CI of the first root is lower than 0
                    C = 1,0
                    CC = 0,1
                }
            }
            else if (r2>=-0.25 & r2 <=1.25){
                // Only the second root lies in (-0.25,1.25)
                if(upperBound2 <= 0){
                    // The upper bound of the CI of the second root is lower than 0
                    C = 0,1
                    CC = 1,0
                }
                else if (upperBound2 < 1){
                    // The upper bound of the CI of the second root is in (0,1)
                    C = upperBound2,1
                    CC = 0,upperBound2
                }
                else{
                    // The upper bound of the CI of the second root is greater than or equal to 1
                    C = 1,0
                    CC = 0,1
                }
            }
        }
        // Concave
        else if (b2  < 0){
            // The estimated treatment effect is concave
            if (-0.25<=r1 & r2 <= 1.25){
                // Both roots lie in (-0.25,1.25)
                if (upperBound1 >= lowerBound2){
                    // The upper bound of the first root is equal or greater than
                    // the lower bound of the second root
                    C = 1,0
                    CC = 0,1
                }
                else{
                    if (lowerBound2 <= 0) {
                        // The second lower bound of the CI is lower than 0
                        C = 1,0
                        CC = 0,1
                    }
                    else if (0 < upperBound1 & lowerBound2 < 1){
                        // The first upper bound and the second lower bound of the CI lie in (0,1)
                        C = upperBound1,lowerBound2
                        CC = 0,upperBound1,lowerBound2,1
                    }
                    else if (1 <= upperBound1) {
                        // The first upper bound is greater than 1
                        C = 1,0
                        CC = 0,1
                    }
                    else if (0 < upperBound1 & upperBound1 < 1 & lowerBound2 >= 1){
                        // Only the upper bound of the CI of the first root lies in (0,1)
                        C = upperBound1,1
                        CC = 0,upperBound1
                    }
                    else if (upperBound1 <= 0 & lowerBound2 >=1){
                        // The upper bound of the CI of the first root is lower than 0 and
                        // the lower bound of the CI of the second root is greater than 1
                        C = 0,1
                        CC = 1,0
                    }
                    else{
                        // One option forgotten
                        _error(errnum)
                    }
                }
            }
            else if (-0.25<=r1 & r1 <=1.25){
                // Only the first root lies in (-0.25,1.25)
                if (upperBound1 < 0){
                    // The upper bound of the CI of the first root is lower than 0
                    C = 0,1
                    CC = 1,0
                }
                else if(upperBound1 <1){
                    // The upper bound of the CI of the first root lies in (0,1)
                    C = upperBound1,1
                    CC = 0, upperBound1
                }
                else{
                    // The upper bound of the CI of the first root is greater than 1
                    C = 1,0
                    CC = 0,1
                }
            }
            else if (-0.25<=r2 & r2 <=1.25){
                // Only the second root lies in (-0.25,1.25)
                if (lowerBound2 < 0){
                    // The lower bound of the CI of the second root is lower than 0
                    C = 1,0
                    CC = 0,1
                }
                else if(0 < lowerBound2 & lowerBound2 < 1){
                    // The lower bound of the CI of the second root lies in (0,1)
                    C = 0,lowerBound2
                    CC = lowerBound2,1
                }
                else{
                    // The lower bound of the CI of the second root is greater than 1
                    C = 0,1
                    C = 1,0
                }
            }
        }
        
    }
    else {
        // There is only one or no root
        if (b2  > 0){
            // and the estimated treatment effect is convex
            C = 0,1
            CC = 1,0
        }
        else{
            // and the estimtaed treatment effect is concave
            C = 1,0
            CC = 0,1
        }
    }
    st_matrix("r(C)",C)
    st_matrix("r(CC)",CC)
}
end
