# Supplementary material for: Constructing treatment selection rules based on an estimated treatment effect function: different approaches to take stochastic uncertainty into account have a substantial effect on performance
Source: BMC Med Res Methodol. 2019 Aug 1;19:168. doi: 10.1186/s12874-019-0805-x (PMC6676573; doi:10.1186/s12874-019-0805-x)
Supplement: Supplementary file 4 — Stata source code written for the simulation and data sets produced by simulation. (ZIP 42 kb) [file 12874_2019_805_MOESM4_ESM.zip › Additional File 4/genDataR2.do]

// Generate data

capture program drop genData
program genData, rclass
  version 13
  syntax, scenario(integer) beta(real)
  clear

  /* ------------------------------ Generate X,T,TX ------------------------- */
  qui set obs 1500 // Set number of patients
  gen X = runiform()
  if `scenario' == 2{
      // Generate X triangularly distributed with a peak at 1/3
      replace X = sqrt(X*1/3) if X < 1/3
      replace X = 1 - sqrt((1-X)*(1-1/3)) if X >=1/3
  } 
  gen T = rbinomial(1,0.5)
  gen TX=T*X

  /* ------------------------------ Generate Y --------------------------- */
  if `scenario' < 3{
      // Linear true treatment effect
      local rootTrueTe 0.5       // Set root of the true treatment effect function
      gen Y = `beta'*(X-`rootTrueTe')*T + rnormal(0,1)
  }
  else{
      // Quadratic true treatment effect: theta(x) = beta(l+m(x+n)^2) + e
      if `scenario' == 3{
          // theta(x) is concave
          local l = .3
          local m = -0.9
          local n = -1
          local rootTrueTe = .42265  // Set root of the true treatment effect function
      }
      else if `scenario' == 4{
          // theta(x) is convex
          local l = -.3
          local m = .9
          local n = 0
          local rootTrueTe = .57735  // Set root of the true treatment effect function
      }
      gen Y = `beta'*(`l' + `m' *(X + `n')^2)*T + rnormal(0,1)
  }

  /* ------------------------------ Return values --------------------------- */
  return scalar rootTrueTe = `rootTrueTe'
  if `scenario' > 2{
      return scalar l = `l'
      return scalar m = `m'
      return scalar n = `n'
  }
end
