# Supplementary material for: Constructing treatment selection rules based on an estimated treatment effect function: different approaches to take stochastic uncertainty into account have a substantial effect on performance
Source: BMC Med Res Methodol. 2019 Aug 1;19:168. doi: 10.1186/s12874-019-0805-x (PMC6676573; doi:10.1186/s12874-019-0805-x)
Supplement: Supplementary file 4 — Stata source code written for the simulation and data sets produced by simulation. (ZIP 42 kb) [file 12874_2019_805_MOESM4_ESM.zip › Additional File 4/qualitiesR2.do]

// Main Program: Returns qualities (Power, OverallGain, Sensitivity, Specificity)

capture program drop qualities
program qualities, rclass
  version 13
  syntax, scenario(integer) beta(real) gammalevel(real) numCandSets(integer) plainQualities(string)
  clear 
  // drop all returns, ereturns, sreturns, matrices, estimates, scalars
  clear matrix				
  scalar drop _all	 
 
  /* ---------------------- Step 1: Gen Data -------------------------*/
  genData, scenario(`scenario') beta(`beta')
  local rootTrueTe = `r(rootTrueTe)'   // Root of the true TE function
  if `scenario' > 2{
    // Quadratic true treatment effect: theta(x) = beta(l+m(x+n)^2) + e
    local l = `r(l)'
    local m = `r(m)'
    local n = `r(n)'
  }

  /* ---------------------- Step 2: Analyse Data --------------------- */
  analyseData, scenario(`scenario') gammalevel(`gammalevel')
  local p = `r(p)'
  if `p' <= 0.05{
      // Interaction significant => save values to calculate confidence bands, see analyseData
      local cSim = `r(cSim)'      
      local cPoint = `r(cPoint)'
  }

  /* ---------------------- Step 3: Create Candidate Sets ----------- */
  if `p' <= 0.05{
      // Interaction significant => Create candidate sets from results of analysis
      candidateSets, scenario(`scenario') p(`p') csim(`cSim') cpoint(`cPoint') ///
      gammalevel(`gammalevel') numCandSets(`numCandSets')
  }
  else{
      // Interaction not significant => Create empty candidate sets
      candidateSets, p(`p') numCandSets(`numCandSets')
  }

  /* ---------------------- Step 4: Calculate Qualities ----------- */	
  // Perform calculations of the qualities for all four candidate sets: i = 1,2,3,4
  if `scenario' < 3{
      // Linear true treatment effect
      calcQualities, scenario(`scenario') beta(`beta') rootTrueTe(`rootTrueTe') ///
      numCandSets(`numCandSets')
  }
  else{
      // Quadratic true treatment effect
      calcQualities, scenario(`scenario') beta(`beta') rootTrueTe(`rootTrueTe') ///
      numCandSets(`numCandSets') l(`l') m(`m') n(`n')
  }

  /* ---------------------- Step 5: Return Qualities ----------- */	
  foreach quality of local plainQualities{
    forvalues i=1(1)`numCandSets'{
      return scalar `quality'C`i' = `r(`quality'C`i')'
    }
  }
end
