# Supplementary material for: Constructing treatment selection rules based on an estimated treatment effect function: different approaches to take stochastic uncertainty into account have a substantial effect on performance
Source: BMC Med Res Methodol. 2019 Aug 1;19:168. doi: 10.1186/s12874-019-0805-x (PMC6676573; doi:10.1186/s12874-019-0805-x)
Supplement: Supplementary file 4 — Stata source code written for the simulation and data sets produced by simulation. (ZIP 42 kb) [file 12874_2019_805_MOESM4_ESM.zip › Additional File 4/READMER2.txt]

Title of manuscript: Constructing treatment selection rules based on an
  estimated treatment effect function: Different approaches to take
  stochastic uncertainty into account have a substantial effect on performance 

Authors: Maren Eckert, Werner Vach

Main Producer: Maren Eckert, eckert@imbi.uni-freiburg.de

Software: Stata Version 13, Mata
Packages: moremata

Start the simulation for scenario i using a confidence level of 0.95 for the
confidence bands and confidence intervals used by typing:

. run simulation
. simulation, scenario(i)

i can be 1,2,3,4. The scenarios are explained in the article under section
Design of simulation study.

Start the simulation for scenario i using several levels of gamma
to get the results described in the article section Discussion
by typing:
. run simulation
. simulation, scenario(i) gamma
1 - gamma defines the confidence level of the confidence intervals and bands.

Resulting variables:

  PowerC1 : Power when using C_EST as treatment construction rule
  PowerC2 : Power when using C_POI as treatment construction rule
  PowerC3 : Power when using C_SIM as treatment construction rule
  PowerC4 : Power when using C_CIR as treatment construction rule

  OverallGainC1 : Overall Gain when using C_EST as treatment construction rule
  OverallGainC2 : Overall Gain when using C_POI as treatment construction rule
  OverallGainC3 : Overall Gain when using C_SIM as treatment construction rule
  OverallGainC4 : Overall Gain when using C_CIR as treatment construction rule

  SensitivityC1 : Sensitivity when using C_EST as treatment construction rule
  SensitivityC2 : Sensitivity when using C_POI as treatment construction rule
  SensitivityC3 : Sensitivity when using C_SIM as treatment construction rule
  SensitivityC4 : Sensitivity when using C_CIR as treatment construction rule

  SpecificityC1 : Specificity when using C_EST as treatment construction rule
  SpecificityC2 : Specificity when using C_POI as treatment construction rule
  SpecificityC3 : Specificity when using C_SIM as treatment construction rule
  SpecificityC4 : Specificity when using C_CIR as treatment construction rule

  beta: scaling parameter of the treatment effect theta(x)
  gammalevel: 1 - gammalevel = confidence level of the confidence intervals and bands

Resulting data sets:
  dataScenario#.dta:
    Contains results for scenario # for all variables for a gamma level of 0.05
  dataScenario#gamma.dta:
    Contains results for scenario # for all variables for gamma levels of .4,.6,.8,1 and 1.2
