# Supplementary material for: Constructing treatment selection rules based on an estimated treatment effect function: different approaches to take stochastic uncertainty into account have a substantial effect on performance
Source: BMC Med Res Methodol. 2019 Aug 1;19:168. doi: 10.1186/s12874-019-0805-x (PMC6676573; doi:10.1186/s12874-019-0805-x)
Supplement: Supplementary file 4 — Stata source code written for the simulation and data sets produced by simulation. (ZIP 42 kb) [file 12874_2019_805_MOESM4_ESM.zip › Additional File 4/simulationR2.do]

/* Simulate qualities.do to calculate the expected qualities 
   power, overall gain, sensitivity and specificity 
   for each of the following treatment selection rule: 
      C1 = C_EST 
      C2 = C_POI 
      C3 = C_SIM 
      C4 = C_CIR */
/* Variables used:
      scenario(x): x = 1...4
        1 = theta(X) linear, X ~ U(0,1) 
        2 = theta(X) linear, X ~ T(0,1,1/3) 
        3 = theta(X) concave, X ~ U(0,1) 
        4 = theta(X) convex, X ~ U(0,1) 
      gamma (optional): 1 - gamma = confidence level of the confidence intervals and bands */
/* Resulting variables:
      beta: scaling parameter of the treatment effect theta(x) 
      gammalevel: 1 - gammalevel = confidence level of the confidence intervals and bands
      PowerC1 : Power when using C_EST as treatment construction rule
      PowerC2 : Power when using C_POI as treatment construction rule 
      PowerC3 : Power when using C_SIM as treatment construction rule
      PowerC4 : Power when using C_CIR as treatment construction rule
      OverallGainC1 : Overall Gain when using C_EST as treatment construction rule
      OverallGainC2 : Overall Gain when using C_POI as treatment construction rule
      OverallGainC3 : Overall Gain when using C_SIM as treatment construction rule
      OverallGainC4 : Overall Gain when using C_CIR as treatment construction rule
      SensitivityC1 : Sensitivity when using C_EST as treatment construction rule
      SensitivityC2 : Sensitivity when using C_POI as treatment construction rule
      SensitivityC3 : Sensitivity when using C_SIM as treatment construction rule
      SensitivityC4 : Sensitivity when using C_CIR as treatment construction rule
      SpecificityC1 : Specificity when using C_EST as treatment construction rule
      SpecificityC2 : Specificity when using C_POI as treatment construction rule
      SpecificityC3 : Specificity when using C_SIM as treatment construction rule
      SpecificityC4 : Specificity when using C_CIR as treatment construction rule */
/* Resulting data sets:
      dataScenario#.dta: Contains results for scenario # for all variables
        for a gamma level of 0.05
      dataScenario#gamma.dta: Contains results for scenario # for all variables
        for gamma levels of .4,.6,.8,1 and 1.2 */

capture program drop simulation
program simulation, rclass
  version 13
  syntax, scenario(integer) [gamma]
  clear all
  set more off, permanently
  run qualities
  run genData
  run analyseData
  run candidateSets
  run calcQualities

  if `scenario' == 1 local scenarioDesc "theta(X) linear, X ~ U(0,1)"
  else if `scenario' == 2 local scenarioDesc "theta(X) linear, X ~ T(0,1,1/3)"
  else if `scenario' == 3 local scenarioDesc "theta(X) concave, X ~ U(0,1)"
  else if `scenario' == 4 local scenarioDesc "theta(X) convex, X ~ U(0,1)"

  display "Scenario `scenario': `scenarioDesc'"

  local betas 0.4 0.6 0.8 1 1.2
  if "`gamma'" != ""{
      // Option gamma chosen -> calculate qualities for various values of gamma
      // which adjusts the confidence level of the confidence intervals and bands
      forval i = 0.05(0.05)0.9{
          local gammalevels `gammalevels' `i'
      }
  }
  else{
      // Option gamma not chosen -> calculate qualities only for gamma = 0.05
      local gammalevels 0.05
  }

  local numCandSets 4
  local plainQualities Power OverallGain Sensitivity Specificity
  foreach quality of local plainQualities{
      forval i=1(1)`numCandSets'{
          // Create local qualities containing PowerC1,...,PowerC4,OverallGainC1,...,OverallGainC4,...
          local qualities `qualities' `quality'C`i'
      }
  }
  foreach quality of local qualities{
      // Create exp_list for simulation, what is saved in simulation, expressions to be calculated from the execution command
      local saveReturnedQualities `saveReturnedQualities' `quality'=r(`quality')
      // Create local postQualities containing (PowerC1),(PowerC2),...,(SpecificityC4)
      local postQualities `postQualities' (`quality')
  }

  tempname memhold
  postfile `memhold' beta gammalevel `qualities' using dataScenario`scenario'`gamma', replace
  
  // Start loop over the various values of beta and gammalevel
  foreach gammalevel of local gammalevels{
      set seed 123456789
      foreach beta of local betas{
        simulate `saveReturnedQualities', reps(2500) nolegend: ///
        qualities, scenario(`scenario') beta(`beta') gammalevel(`gammalevel') ///
        plainQualities(`plainQualities') numCandSets(`numCandSets')
        di "Simulation successful for beta = `beta' and gamma = `gammalevel'"
        collapse (mean) `qualities' 
        post `memhold' (`beta') (`gammalevel') `postQualities' 
     }
  }
  postclose `memhold'
end
